# Supplementary material for: Data on root system architecture of water efficient maize as affected by different nitrogen fertilizer rates and plant density
Source: Data Brief. 2020 Apr 18;30:105561. doi: 10.1016/j.dib.2020.105561 (PMC7182711; doi:10.1016/j.dib.2020.105561)
Supplement: Supplementary file 2 [file mmc2.xlsx]

## Sheet: Sheet1
Replicates	Seasons	Locations	Plt_Density	Fert_Rates	BRAF	BRN F	BRBD F	CRA F	CRN F	CRBD F	LR F	BRA PM	BRNPM	BRBD PM	CRA PM	CRN PM	CRBD PM	LR PM	YIELD t/ha
1	2016	Molelwane	33333	0	30	13	10	60	12	10	3	20	16	5	50	14	10	2	0.88966
2	2016	Molelwane	33333	0	40	14	10	60	13	10	2	20	17	5	50	14	10	2	0.94693
3	2016	Molelwane	33333	0	40	14	10	60	12	10	2	30	16	10	50	14	5	3	0.9
4	2016	Molelwane	33333	0	40	14	5	60	12	10	2	30	16	10	50	14	10	2	0.88068
1	2016	Taung	33333	0	20	16	5	30	14	10	3	20	17	5	30	15	10	1	3.52273
2	2016	Taung	33333	0	20	17	5	30	14	10	2	30	18	10	40	13	10	2	3.58901
3	2016	Taung	33333	0	20	16	5	30	15	10	3	20	17	5	40	15	10	2	3.64545
4	2016	Taung	33333	0	20	16	5	40	16	10	2	20	18	10	40	13	10	2	3.30966
1	2017	Molelwane	33333	0	54	14	15	70	27	15	6	63	18	15	80	30	15	6	7.11174
2	2017	Molelwane	33333	0	55	18	15	70	24	15	8	60	19	15	80	24	15	6	6.42992
3	2017	Molelwane	33333	0	57	14	15	70	27	15	8	63	17	15	80	30	15	6	6.6241
4	2017	Molelwane	33333	0	55	18	10	68	27	15	8	63	18	15	79	25	15	6	7.24432
1	2017	Taung	33333	0	67	15	15	75	23	15	5	73	13	15	76	23	15	6	5.0616
2	2017	Taung	33333	0	64	17	15	75	25	15	6	74	17	15	80	26	15	6	5.5966
3	2017	Taung	33333	0	68	17	15	85	26	15	6	74	13	15	80	26	15	4	4.88163
4	2017	Taung	33333	0	68	17	15	80	25	15	5	74	17	15	80	23	15	6	5.43091
1	2016	Molelwane	44444	0	25	13	10	60	12	10	1	30	13	10	50	13	5	3	0.66288
2	2016	Molelwane	44444	0	30	14	5	60	12	5	2	40	14	10	50	14	10	2	0.66288
3	2016	Molelwane	44444	0	30	13	5	50	11	10	1	30	14	10	40	13	10	3	0.61557
4	2016	Molelwane	44444	0	35	13	10	60	12	10	2	30	14	10	50	12	5	2	0.61567
1	2016	Taung	44444	0	30	15	10	30	15	10	2	30	19	10	40	15	10	1	4.19511
2	2016	Taung	44444	0	25	16	10	30	14	10	1	30	20	5	40	14	10	1	4.3182
3	2016	Taung	44444	0	25	17	5	30	14	10	2	30	20	5	30	14	5	1	3.23205
4	2016	Taung	44444	0	20	17	5	30	14	10	2	30	19	10	30	14	10	2	3.25761
1	2017	Molelwane	44444	0	55	15	15	74	21	10	6	60	16	15	76	25	15	6	6.33523
2	2017	Molelwane	44444	0	50	16	10	73	22	15	4	60	20	15	79	26	10	4	6.3258
3	2017	Molelwane	44444	0	50	16	10	73	23	15	4	60	20	15	79	27	15	6	6.9839
4	2017	Molelwane	44444	0	50	15	15	77	23	15	6	59	16	15	79	27	15	4	6.3447
1	2017	Taung	44444	0	69	13	15	72	18	10	6	65	17	15	80	20	15	4	5.69128
2	2017	Taung	44444	0	70	16	15	75	19	15	8	65	18	15	80	24	10	4	5.83807
3	2017	Taung	44444	0	70	13	15	73	19	15	8	67	18	15	80	24	15	6	5.85705
4	2017	Taung	44444	0	65	16	15	73	18	15	8	69	18	15	75	24	15	6	5.52083
1	2016	Molelwane	55555	0	15	16	10	50	11	10	3	20	17	10	50	13	10	3	0.75761
2	2016	Molelwane	55555	0	25	15	10	60	12	5	2	20	17	5	50	14	5	2	0.71022
3	2016	Molelwane	55555	0	20	15	5	50	12	10	3	30	16	10	50	12	10	2	0.71022
4	2016	Molelwane	55555	0	20	14	10	60	11	10	3	30	17	10	50	14	10	2	0.5682
1	2016	Taung	55555	0	25	19	5	30	16	5	2	40	19	5	40	15	10	2	3.7216
2	2016	Taung	55555	0	25	18	10	40	15	10	3	30	18	10	40	13	10	2	3.68841
3	2016	Taung	55555	0	35	19	10	40	16	10	3	30	19	5	40	15	5	2	3.7074
4	2016	Taung	55555	0	30	19	10	40	15	10	2	40	19	5	40	15	10	4	3.70265
1	2017	Molelwane	55555	0	51	18	10	74	33	10	8	64	13	10	83	26	15	4	5.05682
2	2017	Molelwane	55555	0	65	18	15	73	33	15	6	61	13	15	83	26	10	6	5.06136
3	2017	Molelwane	55555	0	55	19	15	73	33	15	8	62	14	15	83	26	15	4	5.35038
4	2017	Molelwane	55555	0	55	19	10	73	34	15	8	63	14	15	80	28	10	6	5.34545
1	2017	Taung	55555	0	60	16	15	80	17	15	5	66	16	15	82	29	15	7	5.57091
2	2017	Taung	55555	0	60	15	15	80	17	10	5	70	18	15	82	30	15	7	6.99341
3	2017	Taung	55555	0	62	16	15	80	19	15	6	70	17	15	81	30	10	8	6.9508
4	2017	Taung	55555	0	64	16	15	85	19	15	6	65	18	15	80	28	15	6	6.83716
1	2016	Molelwane	33333	60	20	12	10	50	11	10	3	30	16	5	50	15	10	3	0.80966
2	2016	Molelwane	33333	60	25	13	5	40	13	10	5	30	15	10	50	16	10	2	0.94693
3	2016	Molelwane	33333	60	25	13	5	50	12	10	5	30	16	10	50	15	10	2	0.8049
4	2016	Molelwane	33333	60	30	12	10	50	12	10	3	30	16	10	60	15	10	2	0.8049
1	2016	Taung	33333	60	30	20	10	40	16	10	2	30	20	10	30	21	10	2	3.9867
2	2016	Taung	33333	60	30	17	5	30	15	10	1	20	20	10	30	21	10	3	3.16761
3	2016	Taung	33333	60	30	16	5	30	16	10	2	20	20	5	30	20	10	2	3.16761
4	2016	Taung	33333	60	30	16	5	40	15	5	1	30	20	10	30	21	10	2	3.8116
1	2017	Molelwane	33333	60	58	15	15	75	22	15	6	65	18	10	79	35	15	6	7.18261
2	2017	Molelwane	33333	60	57	15	10	75	26	15	8	63	17	15	82	34	15	6	7.1822
3	2017	Molelwane	33333	60	64	15	10	75	24	15	6	65	20	15	82	38	15	8	7.19056
4	2017	Molelwane	33333	60	62	15	10	75	18	15	8	62	17	15	82	34	15	4	7.1824
1	2017	Taung	33333	60	70	16	15	80	28	15	8	71	16	15	80	24	15	4	6.27364
2	2017	Taung	33333	60	60	16	10	80	19	15	4	72	17	15	80	23	15	6	6.36364
3	2017	Taung	33333	60	60	16	15	80	15	15	2	72	16	15	82	24	15	6	6.36443
4	2017	Taung	33333	60	60	18	15	77	24	15	6	71	15	15	80	23	15	6	6.26341
1	2016	Molelwane	44444	60	40	13	10	60	13	10	2	30	16	5	50	13	10	2	0.94693
2	2016	Molelwane	44444	60	45	13	10	60	13	10	3	30	16	10	60	12	10	2	0.94693
3	2016	Molelwane	44444	60	40	12	10	60	13	10	2	40	17	10	60	12	10	1	0.94693
4	2016	Molelwane	44444	60	45	13	5	60	13	10	2	30	17	10	50	11	10	2	0.85227
1	2016	Taung	44444	60	25	19	5	40	16	10	2	40	19	10	40	16	10	3	3.38545
2	2016	Taung	44444	60	35	18	5	40	14	10	3	30	21	5	40	16	10	2	3.83523
3	2016	Taung	44444	60	35	19	5	50	14	5	3	40	19	5	40	15	5	2	3.83523
4	2016	Taung	44444	60	35	19	10	50	15	10	2	40	21	10	40	16	10	2	3.38545
1	2017	Molelwane	44444	60	58	13	10	70	25	15	6	70	18	15	80	26	15	8	5.86572
2	2017	Molelwane	44444	60	60	15	10	74	24	15	8	68	15	15	76	27	15	6	6.09852
3	2017	Molelwane	44444	60	65	15	15	73	31	15	6	66	19	15	80	28	15	6	5.9091
4	2017	Molelwane	44444	60	63	13	15	74	32	15	4	68	16	15	80	27	15	6	5.9091
1	2017	Taung	44444	60	67	15	15	75	20	15	4	63	16	15	81	23	15	6	6.9125
2	2017	Taung	44444	60	65	16	15	75	21	15	2	63	14	15	81	23	15	6	6.83716
3	2017	Taung	44444	60	65	15	15	78	16	15	4	61	14	15	81	22	15	6	6.76045
4	2017	Taung	44444	60	67	16	15	75	27	15	8	62	16	15	82	22	15	6	6.75761
1	2016	Molelwane	55555	60	20	15	10	40	11	10	3	40	16	10	50	13	10	2	1.08864
2	2016	Molelwane	55555	60	20	16	10	40	12	10	3	40	16	10	50	16	10	1	1.08864
3	2016	Molelwane	55555	60	30	16	10	45	10	10	3	40	15	10	50	16	10	2	1.13636
4	2016	Molelwane	55555	60	30	17	10	45	12	10	3	30	15	10	50	13	10	1	1.13636
1	2016	Taung	55555	60	30	16	5	40	13	10	2	20	14	5	30	18	10	2	3.90625
2	2016	Taung	55555	60	30	17	10	40	13	10	2	20	15	10	30	181	10	2	3.19128
3	2016	Taung	55555	60	40	16	10	40	13	10	2	20	13	5	30	18	5	2	3.19128
4	2016	Taung	55555	60	30	17	10	40	14	10	2	30	14	10	40	19	10	2	3.21023
1	2017	Molelwane	55555	60	54	16	10	73	36	15	6	64	18	15	77	30	15	6	5.45455
2	2017	Molelwane	55555	60	55	15	10	74	36	15	6	64	19	15	77	31	15	8	5.96117
3	2017	Molelwane	55555	60	60	16	10	72	36	15	8	64	18	15	75	31	15	6	5.9091
4	2017	Molelwane	55555	60	60	15	10	71	36	15	6	63	18	15	80	32	15	6	4.84853
1	2017	Taung	55555	60	59	14	15	71	17	15	5	70	15	10	80	22	15	6	6.60038
2	2017	Taung	55555	60	59	16	10	72	17	15	6	70	14	15	78	23	15	6	6.61458
3	2017	Taung	55555	60	63	14	10	73	16	15	6	70	14	15	80	22	15	6	6.8466
4	2017	Taung	55555	60	62	15	15	73	16	15	5	70	15	15	80	23	15	6	6.69034
1	2016	Molelwane	33333	120	40	16	5	50	15	10	1	30	17	5	40	13	10	3	0.97068
2	2016	Molelwane	33333	120	40	14	10	60	16	10	3	30	15	10	40	14	10	2	0.96114
3	2016	Molelwane	33333	120	40	14	5	60	15	10	2	30	17	10	40	14	10	3	0.96114
4	2016	Molelwane	33333	120	40	16	10	50	16	10	2	40	15	10	40	14	10	2	0.96114
1	2016	Taung	33333	120	40	21	10	50	16	10	2	20	19	10	30	15	10	3	3.9299
2	2016	Taung	33333	120	30	20	5	45	12	10	2	30	20	5	40	16	10	3	3.89682
3	2016	Taung	33333	120	40	20	10	50	12	10	2	30	20	5	40	16	10	3	3.05398
4	2016	Taung	33333	120	40	20	10	45	14	10	3	20	21	5	30	16	10	3	3.05398
1	2017	Molelwane	33333	120	62	15	10	70	30	15	6	62	19	15	83	26	15	6	6.9224
2	2017	Molelwane	33333	120	60	16	10	68	34	15	6	63	17	15	81	27	15	5	6.9224
3	2017	Molelwane	33333	120	60	17	10	70	28	15	6	61	17	15	83	27	15	6	6.90341
4	2017	Molelwane	33333	120	61	16	10	70	23	15	4	64	18	15	82	27	15	5	6.90341
1	2017	Taung	33333	120	70	17	15	72	21	15	8	70	18	15	82	26	15	6	6.38545
2	2017	Taung	33333	120	67	16	15	70	16	15	6	68	18	15	81	24	15	7	6.38352
3	2017	Taung	33333	120	71	17	15	72	33	15	8	70	18	15	81	24	15	7	6.38727
4	2017	Taung	33333	120	67	17	15	70	25	15	6	66	18	15	81	24	15	6	6.38352
1	2016	Molelwane	44444	120	40	15	5	50	13	10	1	40	18	10	50	12	10	3	0.8049
2	2016	Molelwane	44444	120	30	15	5	50	13	10	2	30	18	10	50	13	10	3	0.77182
3	2016	Molelwane	44444	120	40	14	10	50	12	10	2	30	19	10	50	15	10	3	0.8049
4	2016	Molelwane	44444	120	30	14	5	60	12	10	2	30	19	10	50	13	10	3	0.8049
1	2016	Taung	44444	120	35	16	5	40	13	10	2	30	19	5	40	23	10	1	3.83523
2	2016	Taung	44444	120	40	16	10	50	14	10	3	40	19	10	50	22	10	1	3.83523
3	2016	Taung	44444	120	35	17	10	40	14	10	2	30	20	10	40	24	10	2	3.78784
4	2016	Taung	44444	120	30	15	5	40	14	10	2	30	20	5	40	24	10	2	3.83523
1	2017	Molelwane	44444	120	60	17	15	72	26	15	6	60	18	10	71	20	15	6	7.7792
2	2017	Molelwane	44444	120	58	16	10	72	33	15	6	55	16	10	70	15	15	4	7.77955
3	2017	Molelwane	44444	120	59	16	15	70	19	15	6	54	17	15	71	15	15	4	7.77841
4	2017	Molelwane	44444	120	60	17	15	72	20	15	8	60	16	15	71	15	15	6	7.76898
1	2017	Taung	44444	120	61	14	15	73	16	15	8	70	17	15	84	30	15	8	7.06174
2	2017	Taung	44444	120	61	14	15	72	14	15	6	70	18	15	84	31	15	6	7.05761
3	2017	Taung	44444	120	60	14	15	72	25	15	6	69	15	15	84	31	15	4	7.05773
4	2017	Taung	44444	120	60	15	15	72	14	15	6	68	15	15	84	30	15	6	7.06628
1	2016	Molelwane	55555	120	25	15	10	40	13	10	6	20	18	10	50	16	10	3	0.82386
2	2016	Molelwane	55555	120	25	15	5	40	12	10	4	30	16	10	40	15	10	2	0.82386
3	2016	Molelwane	55555	120	30	14	10	50	12	10	6	30	17	10	40	16	10	4	0.94693
4	2016	Molelwane	55555	120	30	16	10	50	13	10	6	30	18	10	50	16	10	3	0.82864
1	2016	Taung	55555	120	20	16	5	40	12	10	3	30	16	5	40	14	10	2	3.78784
2	2016	Taung	55555	120	20	16	5	40	12	5	1	30	16	10	40	12	10	2	3.1724
3	2016	Taung	55555	120	20	16	10	40	13	10	3	30	15	5	40	13	10	4	3.4091
4	2016	Taung	55555	120	30	17	10	40	12	10	1	30	15	5	40	13	10	2	3.18182
1	2017	Molelwane	55555	120	63	17	10	75	22	15	6	68	18	15	80	30	15	6	7.71784
2	2017	Molelwane	55555	120	64	17	15	75	22	15	6	63	15	15	80	29	15	6	7.71682
3	2017	Molelwane	55555	120	65	17	15	80	27	15	8	65	15	15	80	30	15	8	7.71628
4	2017	Molelwane	55555	120	63	16	10	74	26	15	6	63	15	15	77	30	15	8	7.71784
1	2017	Taung	55555	120	60	17	15	73	16	15	6	71	18	15	81	29	15	6	7.42898
2	2017	Taung	55555	120	62	18	15	75	15	15	6	75	18	15	81	28	15	6	7.42807
3	2017	Taung	55555	120	60	17	15	75	20	15	6	71	19	15	81	30	15	6	7.33807
4	2017	Taung	55555	120	62	17	15	73	20	15	6	73	19	15	82	29	15	4	7.33614
1	2016	Molelwane	33333	180	30	13	10	50	12	10	2	30	17	5	50	16	5	2	1.5625
2	2016	Molelwane	33333	180	40	15	5	50	13	10	3	30	18	10	40	16	10	2	1.5625
3	2016	Molelwane	33333	180	30	13	10	50	12	10	2	20	17	10	50	17	10	2	1.89398
4	2016	Molelwane	33333	180	30	16	10	50	12	10	2	30	18	10	40	16	10	1	1.51511
1	2016	Taung	33333	180	30	17	5	40	13	10	4	20	15	5	40	12	10	2	3.91102
2	2016	Taung	33333	180	40	18	5	40	15	10	3	20	17	10	40	12	10	2	3.9725
3	2016	Taung	33333	180	40	18	10	40	15	10	4	20	16	10	40	13	10	1	4.26136
4	2016	Taung	33333	180	30	14	5	50	13	10	2	30	17	5	30	14	10	1	3.95364
1	2017	Molelwane	33333	180	64	19	15	74	39	15	8	70	19	15	80	30	15	6	7.32955
2	2017	Molelwane	33333	180	57	17	15	74	16	15	7	70	19	15	80	28	15	6	7.32955
3	2017	Molelwane	33333	180	64	19	15	74	29	15	7	62	18	15	80	29	15	4	7.32955
4	2017	Molelwane	33333	180	58	17	10	73	38	15	8	62	18	15	78	28	15	4	7.32014
1	2017	Taung	33333	180	55	15	15	75	25	15	5	70	14	15	81	22	15	4	6.83182
2	2017	Taung	33333	180	56	14	15	75	20	15	7	64	13	15	80	22	15	6	6.83333
3	2017	Taung	33333	180	58	15	10	75	18	15	6	70	14	15	80	21	15	4	6.83523
4	2017	Taung	33333	180	59	15	15	70	15	15	6	65	18	15	80	22	15	4	6.83386
1	2016	Molelwane	44444	180	25	14	5	40	11	10	5	30	17	10	50	16	10	2	0.80492
2	2016	Molelwane	44444	180	30	13	10	50	12	10	4	30	17	5	50	15	10	2	0.71023
3	2016	Molelwane	44444	180	30	14	10	40	12	10	4	30	20	10	50	16	10	2	0.80492
4	2016	Molelwane	44444	180	25	14	5	50	12	5	5	30	18	10	50	15	10	2	0.75761
1	2016	Taung	44444	180	25	17	5	40	12	10	2	30	22	5	30	14	10	1	3.55114
2	2016	Taung	44444	180	25	17	5	30	13	10	2	20	24	10	40	16	10	1	4.28977
3	2016	Taung	44444	180	25	17	10	30	14	10	2	20	22	5	40	15	10	1	4.30398
4	2016	Taung	44444	180	25	16	5	40	13	10	2	30	24	10	40	14	10	2	3.55114
1	2017	Molelwane	44444	180	57	14	15	73	24	15	8	58	15	15	80	23	15	8	6.665
2	2017	Molelwane	44444	180	55	14	15	75	26	15	9	65	15	15	75	18	15	6	6.81855
3	2017	Molelwane	44444	180	60	15	10	75	24	15	8	60	13	15	74	20	15	6	6.81898
4	2017	Molelwane	44444	180	55	14	15	73	25	15	7	60	13	15	74	18	15	6	6.81841
1	2017	Taung	44444	180	53	15	15	75	21	15	4	70	15	15	80	18	15	6	5.77182
2	2017	Taung	44444	180	60	13	15	75	17	15	4	70	17	15	81	18	15	6	5.7699
3	2017	Taung	44444	180	53	13	15	75	14	15	6	66	17	15	81	21	15	4	5.76898
4	2017	Taung	44444	180	60	15	15	75	18	15	6	66	15	15	81	20	15	4	5.78125
1	2016	Molelwane	55555	180	30	13	10	50	11	10	3	30	16	10	40	12	10	2	0.96591
2	2016	Molelwane	55555	180	40	15	10	50	11	10	2	30	15	10	50	12	10	3	0.98488
3	2016	Molelwane	55555	180	40	13	10	60	11	10	2	20	17	10	40	13	10	2	0.95648
4	2016	Molelwane	55555	180	40	15	10	50	11	10	1	30	16	10	50	12	10	2	0.97068
1	2016	Taung	55555	180	30	16	5	50	12	10	1	30	18	10	40	17	10	3	4.7349
2	2016	Taung	55555	180	40	17	5	60	13	5	1	30	18	5	40	16	10	4	3.4991
3	2016	Taung	55555	180	30	18	10	50	13	10	1	30	17	10	30	16	10	4	4.7349
4	2016	Taung	55555	180	30	16	5	50	13	10	2	40	18	5	40	16	10	2	3.47534
1	2017	Molelwane	55555	180	60	16	10	75	22	15	8	60	15	15	75	34	15	6	7.23273
2	2017	Molelwane	55555	180	60	16	10	73	26	15	8	54	13	10	75	33	15	4	7.27352
3	2017	Molelwane	55555	180	60	16	15	75	30	15	6	58	14	15	74	33	15	6	7.27273
4	2017	Molelwane	55555	180	55	13	10	74	20	15	8	54	13	10	74	32	15	4	7.23148
1	2017	Taung	55555	180	62	18	15	75	27	15	9	74	18	15	85	30	15	6	7.3475
2	2017	Taung	55555	180	63	17	15	70	12	15	6	74	18	15	84	30	15	8	7.33523
3	2017	Taung	55555	180	63	18	10	75	26	15	9	74	18	15	84	33	15	6	7.33045
4	2017	Taung	55555	180	63	18	15	70	22	15	6	73	17	15	84	30	15	4	7.33614
1	2016	Molelwane	33333	240	35	15	5	50	12	5	2	40	14	10	50	13	10	2	0.94693
2	2016	Molelwane	33333	240	35	16	5	50	12	10	3	40	16	10	60	14	10	2	0.93276
3	2016	Molelwane	33333	240	25	16	5	50	12	10	3	40	16	5	50	14	10	3	0.8333
4	2016	Molelwane	33333	240	30	16	10	50	13	10	2	40	14	10	50	13	10	2	0.8191
1	2016	Taung	33333	240	20	16	10	30	12	10	3	20	17	5	40	14	10	4	4.58153
2	2016	Taung	33333	240	20	16	10	30	14	10	3	20	18	5	30	13	10	3	4.59284
3	2016	Taung	33333	240	20	16	5	30	13	10	3	10	18	5	30	13	10	4	4.4366
4	2016	Taung	33333	240	20	17	5	30	14	10	3	20	19	5	30	15	10	4	4.48864
1	2017	Molelwane	33333	240	59	14	15	70	26	15	7	60	21	15	80	34	15	6	7.22818
2	2017	Molelwane	33333	240	61	15	15	75	22	15	6	56	13	15	70	35	15	6	7.22443
3	2017	Molelwane	33333	240	60	16	15	75	37	15	7	60	21	15	80	36	15	6	7.2216
4	2017	Molelwane	33333	240	60	16	10	70	26	15	8	60	16	15	80	36	15	4	7.22727
1	2017	Taung	33333	240	60	15	10	70	14	15	2	71	17	15	83	19	15	6	6.70534
2	2017	Taung	33333	240	65	15	15	70	15	15	4	67	14	15	83	18	15	4	6.58432
3	2017	Taung	33333	240	65	17	15	70	20	15	4	66	16	15	84	18	15	4	6.70455
4	2017	Taung	33333	240	60	17	10	70	14	15	2	71	19	15	83	20	15	4	6.58261
1	2016	Molelwane	44444	240	40	16	10	50	14	10	3	30	17	5	60	14	5	2	1.58148
2	2016	Molelwane	44444	240	40	17	10	60	13	10	2	40	18	10	50	14	10	2	1.6099
3	2016	Molelwane	44444	240	40	16	10	60	13	10	2	30	17	5	50	13	10	3	1.5767
4	2016	Molelwane	44444	240	40	16	10	50	13	10	2	30	16	10	50	12	10	2	1.5625
1	2016	Taung	44444	240	30	19	5	30	15	10	1	20	21	10	40	20	10	3	3.13443
2	2016	Taung	44444	240	30	20	10	30	16	10	2	20	21	5	30	18	5	2	3.50943
3	2016	Taung	44444	240	30	21	10	30	15	10	2	20	21	5	40	17	10	2	3.99625
4	2016	Taung	44444	240	30	19	5	40	15	10	2	20	19	5	30	17	10	3	3.99625
1	2017	Molelwane	44444	240	60	18	15	73	24	15	6	60	15	15	80	34	15	6	7.315
2	2017	Molelwane	44444	240	59	18	15	73	25	15	6	62	15	15	73	33	15	6	7.2061
3	2017	Molelwane	44444	240	56	19	15	70	30	15	6	62	15	15	75	33	15	6	7.21117
4	2017	Molelwane	44444	240	60	18	10	73	30	15	6	60	14	15	80	34	15	6	7.27352
1	2017	Taung	44444	240	64	15	15	80	22	15	6	70	19	15	81	25	15	4	6.83523
2	2017	Taung	44444	240	64	14	15	80	14	15	5	70	14	15	75	27	15	6	6.83523
3	2017	Taung	44444	240	60	15	10	75	16	15	4	70	13	15	80	28	15	4	6.82992
4	2017	Taung	44444	240	60	15	10	75	20	15	5	65	18	15	76	29	15	6	0.89011
1	2016	Molelwane	55555	240	20	12	10	45	12	10	4	30	17	10	50	13	10	2	0.94693
2	2016	Molelwane	55555	240	30	13	10	45	13	10	5	30	16	10	50	12	10	2	0.94693
3	2016	Molelwane	55555	240	20	13	5	50	13	5	3	20	17	10	50	14	10	4	0.89011
4	2016	Molelwane	55555	240	30	11	10	50	14	10	4	20	15	5	50	12	10	2	2.84091
1	2016	Taung	55555	240	20	14	10	40	14	10	1	30	18	10	30	16	10	3	2.74148
2	2016	Taung	55555	240	20	14	10	40	14	10	1	20	17	10	20	15	10	3	2.84091
3	2016	Taung	55555	240	30	14	5	40	15	10	2	20	18	5	30	17	5	1	2.74625
4	2016	Taung	55555	240	30	15	10	40	16	10	1	30	18	5	30	15	5	1	7.67892
1	2017	Molelwane	55555	240	63	17	15	70	34	15	6	65	17	15	82	25	15	4	7.76045
2	2017	Molelwane	55555	240	61	17	15	65	22	15	7	65	20	10	81	25	15	6	7.63261
3	2017	Molelwane	55555	240	60	17	15	72	25	15	6	64	18	15	82	25	15	6	7.70341
4	2017	Molelwane	55555	240	60	14	10	70	24	15	5	64	20	15	81	26	15	6	6.2841
1	2017	Taung	55555	240	63	15	15	73	28	15	8	65	15	15	84	23	15	6	6.29015
2	2017	Taung	55555	240	61	15	10	73	18	15	6	60	15	15	80	25	15	8	6.3642
3	2017	Taung	55555	240	62	14	15	72	15	15	6	65	15	15	80	23	15	6	6.36401
4	2017	Taung	55555	240	61	15	15	72	23	15	8	65	15	15	80	23	15	8	6.83386
BRA	Brace root angle
BRN	Brace root number
BRBD	Brace root branch depth
CRA	Crown root angle
CRN	Crown root number
CRBD	Crown root branch depth
PM	Physiological Maturity
Raw data for analyzed data for Table 2- 6

## Sheet: Sheet2
BRA PM	YIELD t/ha											BRBD PM	YIELD t/ha												BRBD PM	YIELD t/ha
20	0.88966											5	0.88966												5	0.88966
20	0.94693											5	0.94693												5	0.94693
30	0.9											10	0.9												10	0.9
30	0.88068											10	0.88068												10	0.88068
20	3.52273											5	3.52273												5	3.52273
30	3.58901											10	3.58901												10	3.58901
20	3.64545											5	3.64545												5	3.64545
20	3.30966											10	3.30966												10	3.30966
63	7.11174											15	7.11174												15	7.11174
60	6.42992											15	6.42992												15	6.42992
63	6.6241											15	6.6241												15	6.6241
63	7.24432											15	7.24432												15	7.24432
73	5.0616											15	5.0616												15	5.0616
74	5.5966											15	5.5966												15	5.5966
74	4.88163											15	4.88163												15	4.88163
74	5.43091											15	5.43091												15	5.43091
30	0.66288											10	0.66288												10	0.66288
40	0.66288											10	0.66288												10	0.66288
30	0.61557											10	0.61557												10	0.61557
30	0.61567											10	0.61567												10	0.61567
30	4.19511											10	4.19511												10	4.19511
30	4.3182											5	4.3182												5	4.3182
30	3.23205											5	3.23205												5	3.23205
30	3.25761											10	3.25761												10	3.25761
60	6.33523											15	6.33523												15	6.33523
60	6.3258											15	6.3258												15	6.3258
60	6.9839											15	6.9839												15	6.9839
59	6.3447											15	6.3447												15	6.3447
65	5.69128											15	5.69128												15	5.69128
65	5.83807											15	5.83807												15	5.83807
67	5.85705											15	5.85705												15	5.85705
69	5.52083											15	5.52083												15	5.52083
20	0.75761											10	0.75761												10	0.75761
20	0.71022											5	0.71022												5	0.71022
30	0.71022											10	0.71022												10	0.71022
30	0.5682											10	0.5682												10	0.5682
40	3.7216											5	3.7216												5	3.7216
30	3.68841											10	3.68841												10	3.68841
30	3.7074											5	3.7074												5	3.7074
40	3.70265											5	3.70265												5	3.70265
64	5.05682											10	5.05682												10	5.05682
61	5.06136											15	5.06136												15	5.06136
62	5.35038											15	5.35038												15	5.35038
63	5.34545											15	5.34545												15	5.34545
66	5.57091											15	5.57091												15	5.57091
70	6.99341											15	6.99341												15	6.99341
70	6.9508											15	6.9508												15	6.9508
65	6.83716											15	6.83716												15	6.83716
30	0.80966											5	0.80966												5	0.80966
30	0.94693											10	0.94693												10	0.94693
30	0.8049											10	0.8049												10	0.8049
30	0.8049											10	0.8049												10	0.8049
30	3.9867											10	3.9867												10	3.9867
20	3.16761											10	3.16761												10	3.16761
20	3.16761											5	3.16761												5	3.16761
30	3.8116											10	3.8116												10	3.8116
65	7.18261											10	7.18261												10	7.18261
63	7.1822											15	7.1822												15	7.1822
65	7.19056											15	7.19056												15	7.19056
62	7.1824											15	7.1824												15	7.1824
71	6.27364											15	6.27364												15	6.27364
72	6.36364											15	6.36364												15	6.36364
72	6.36443											15	6.36443												15	6.36443
71	6.26341											15	6.26341												15	6.26341
30	0.94693											5	0.94693												5	0.94693
30	0.94693											10	0.94693												10	0.94693
40	0.94693											10	0.94693												10	0.94693
30	0.85227											10	0.85227												10	0.85227
40	3.38545											10	3.38545												10	3.38545
30	3.83523											5	3.83523												5	3.83523
40	3.83523											5	3.83523												5	3.83523
40	3.38545											10	3.38545												10	3.38545
70	5.86572											15	5.86572												15	5.86572
68	6.09852											15	6.09852												15	6.09852
66	5.9091											15	5.9091												15	5.9091
68	5.9091											15	5.9091												15	5.9091
63	6.9125											15	6.9125												15	6.9125
63	6.83716											15	6.83716												15	6.83716
61	6.76045											15	6.76045												15	6.76045
62	6.75761											15	6.75761												15	6.75761
40	1.08864											10	1.08864												10	1.08864
40	1.08864											10	1.08864												10	1.08864
40	1.13636											10	1.13636												10	1.13636
30	1.13636											10	1.13636												10	1.13636
20	3.90625											5	3.90625												5	3.90625
20	3.19128											10	3.19128												10	3.19128
20	3.19128											5	3.19128												5	3.19128
30	3.21023											10	3.21023												10	3.21023
64	5.45455											15	5.45455												15	5.45455
64	5.96117											15	5.96117												15	5.96117
64	5.9091											15	5.9091												15	5.9091
63	4.84853											15	4.84853												15	4.84853
70	6.60038											10	6.60038												10	6.60038
70	6.61458											15	6.61458												15	6.61458
70	6.8466											15	6.8466												15	6.8466
70	6.69034											15	6.69034												15	6.69034
30	0.97068											5	0.97068												5	0.97068
30	0.96114											10	0.96114												10	0.96114
30	0.96114											10	0.96114												10	0.96114
40	0.96114											10	0.96114												10	0.96114
20	3.9299											10	3.9299												10	3.9299
30	3.89682											5	3.89682												5	3.89682
30	3.05398											5	3.05398												5	3.05398
20	3.05398											5	3.05398												5	3.05398
62	6.9224											15	6.9224												15	6.9224
63	6.9224											15	6.9224												15	6.9224
61	6.90341											15	6.90341												15	6.90341
64	6.90341											15	6.90341												15	6.90341
70	6.38545											15	6.38545												15	6.38545
68	6.38352											15	6.38352												15	6.38352
70	6.38727											15	6.38727												15	6.38727
66	6.38352											15	6.38352												15	6.38352
40	0.8049											10	0.8049												10	0.8049
30	0.77182											10	0.77182												10	0.77182
30	0.8049											10	0.8049												10	0.8049
30	0.8049											10	0.8049												10	0.8049
30	3.83523											5	3.83523												5	3.83523
40	3.83523											10	3.83523												10	3.83523
30	3.78784											10	3.78784												10	3.78784
30	3.83523											5	3.83523												5	3.83523
60	7.7792											10	7.7792												10	7.7792
55	7.77955											10	7.77955												10	7.77955
54	7.77841											15	7.77841												15	7.77841
60	7.76898											15	7.76898												15	7.76898
70	7.06174											15	7.06174												15	7.06174
70	7.05761											15	7.05761												15	7.05761
69	7.05773											15	7.05773												15	7.05773
68	7.06628											15	7.06628												15	7.06628
20	0.82386											10	0.82386												10	0.82386
30	0.82386											10	0.82386												10	0.82386
30	0.94693											10	0.94693												10	0.94693
30	0.82864											10	0.82864												10	0.82864
30	3.78784											5	3.78784												5	3.78784
30	3.1724											10	3.1724												10	3.1724
30	3.4091											5	3.4091												5	3.4091
30	3.18182											5	3.18182												5	3.18182
68	7.71784											15	7.71784												15	7.71784
63	7.71682											15	7.71682												15	7.71682
65	7.71628											15	7.71628												15	7.71628
63	7.71784											15	7.71784												15	7.71784
71	7.42898											15	7.42898												15	7.42898
75	7.42807											15	7.42807												15	7.42807
71	7.33807											15	7.33807												15	7.33807
73	7.33614											15	7.33614												15	7.33614
30	1.5625											5	1.5625												5	1.5625
30	1.5625											10	1.5625												10	1.5625
20	1.89398											10	1.89398												10	1.89398
30	1.51511											10	1.51511												10	1.51511
20	3.91102											5	3.91102												5	3.91102
20	3.9725											10	3.9725												10	3.9725
20	4.26136											10	4.26136												10	4.26136
30	3.95364											5	3.95364												5	3.95364
70	7.32955											15	7.32955												15	7.32955
70	7.32955											15	7.32955												15	7.32955
62	7.32955											15	7.32955												15	7.32955
62	7.32014											15	7.32014												15	7.32014
70	6.83182											15	6.83182												15	6.83182
64	6.83333											15	6.83333												15	6.83333
70	6.83523											15	6.83523												15	6.83523
65	6.83386											15	6.83386												15	6.83386
30	0.80492											10	0.80492												10	0.80492
30	0.71023											5	0.71023												5	0.71023
30	0.80492											10	0.80492												10	0.80492
30	0.75761											10	0.75761												10	0.75761
30	3.55114											5	3.55114												5	3.55114
20	4.28977											10	4.28977												10	4.28977
20	4.30398											5	4.30398												5	4.30398
30	3.55114											10	3.55114												10	3.55114
58	6.665											15	6.665												15	6.665
65	6.81855											15	6.81855												15	6.81855
60	6.81898											15	6.81898												15	6.81898
60	6.81841											15	6.81841												15	6.81841
70	5.77182											15	5.77182												15	5.77182
70	5.7699											15	5.7699												15	5.7699
66	5.76898											15	5.76898												15	5.76898
66	5.78125											15	5.78125												15	5.78125
30	0.96591											10	0.96591												10	0.96591
30	0.98488											10	0.98488												10	0.98488
20	0.95648											10	0.95648												10	0.95648
30	0.97068											10	0.97068												10	0.97068
30	4.7349											10	4.7349												10	4.7349
30	3.4991											5	3.4991												5	3.4991
30	4.7349											10	4.7349												10	4.7349
40	3.47534											5	3.47534												5	3.47534
60	7.23273											15	7.23273												15	7.23273
54	7.27352											10	7.27352												10	7.27352
58	7.27273											15	7.27273												15	7.27273
54	7.23148											10	7.23148												10	7.23148
74	7.3475											15	7.3475												15	7.3475
74	7.33523											15	7.33523												15	7.33523
74	7.33045											15	7.33045												15	7.33045
73	7.33614											15	7.33614												15	7.33614
40	0.94693											10	0.94693												10	0.94693
40	0.93276											10	0.93276												10	0.93276
40	0.8333											5	0.8333												5	0.8333
40	0.8191											10	0.8191												10	0.8191
20	4.58153											5	4.58153												5	4.58153
20	4.59284											5	4.59284												5	4.59284
10	4.4366											5	4.4366												5	4.4366
20	4.48864											5	4.48864												5	4.48864
60	7.22818											15	7.22818												15	7.22818
56	7.22443											15	7.22443												15	7.22443
60	7.2216											15	7.2216												15	7.2216
60	7.22727											15	7.22727												15	7.22727
71	6.70534											15	6.70534												15	6.70534
67	6.58432											15	6.58432												15	6.58432
66	6.70455											15	6.70455												15	6.70455
71	6.58261											15	6.58261												15	6.58261
30	1.58148											5	1.58148												5	1.58148
40	1.6099											10	1.6099												10	1.6099
30	1.5767											5	1.5767												5	1.5767
30	1.5625											10	1.5625												10	1.5625
20	3.13443											10	3.13443												10	3.13443
20	3.50943											5	3.50943												5	3.50943
20	3.99625											5	3.99625												5	3.99625
20	3.99625											5	3.99625												5	3.99625
60	7.315											15	7.315												15	7.315
62	7.2061											15	7.2061												15	7.2061
62	7.21117											15	7.21117												15	7.21117
60	7.27352											15	7.27352												15	7.27352
70	6.83523											15	6.83523												15	6.83523
70	6.83523											15	6.83523												15	6.83523
70	6.82992											15	6.82992												15	6.82992
65	0.89011											15	0.89011												15	0.89011
30	0.94693											10	0.94693												10	0.94693
30	0.94693											10	0.94693												10	0.94693
20	0.89011											10	0.89011												10	0.89011
20	2.84091											5	2.84091												5	2.84091
30	2.74148																								10	2.74148
20	2.84091																								10	2.84091
20	2.74625																								5	2.74625
																									5	7.67892
CRA PM	YIELD t/ha											CRN PM	YIELD t/ha												CRBD PM	YIELD t/ha												LR PM	YIELD t/ha
50	0.88966											14	0.88966												10	0.88966												2	0.88966
50	0.94693											14	0.94693												10	0.94693												2	0.94693
50	0.9											14	0.9												5	0.9												3	0.9
50	0.88068											14	0.88068												10	0.88068												2	0.88068
30	3.52273											15	3.52273												10	3.52273												1	3.52273
40	3.58901											13	3.58901												10	3.58901												2	3.58901
40	3.64545											15	3.64545												10	3.64545												2	3.64545
40	3.30966											13	3.30966												10	3.30966												2	3.30966
80	7.11174											30	7.11174												15	7.11174												6	7.11174
80	6.42992											24	6.42992												15	6.42992												6	6.42992
80	6.6241											30	6.6241												15	6.6241												6	6.6241
79	7.24432											25	7.24432												15	7.24432												6	7.24432
76	5.0616											23	5.0616												15	5.0616												6	5.0616
80	5.5966											26	5.5966												15	5.5966												6	5.5966
80	4.88163											26	4.88163												15	4.88163												4	4.88163
80	5.43091											23	5.43091												15	5.43091												6	5.43091
50	0.66288											13	0.66288												5	0.66288												3	0.66288
50	0.66288											14	0.66288												10	0.66288												2	0.66288
40	0.61557											13	0.61557												10	0.61557												3	0.61557
50	0.61567											12	0.61567												5	0.61567												2	0.61567
40	4.19511											15	4.19511												10	4.19511												1	4.19511
40	4.3182											14	4.3182												10	4.3182												1	4.3182
30	3.23205											14	3.23205												5	3.23205												1	3.23205
30	3.25761											14	3.25761												10	3.25761												2	3.25761
76	6.33523											25	6.33523												15	6.33523												6	6.33523
79	6.3258											26	6.3258												10	6.3258												4	6.3258
79	6.9839											27	6.9839												15	6.9839												6	6.9839
79	6.3447											27	6.3447												15	6.3447												4	6.3447
80	5.69128											20	5.69128												15	5.69128												4	5.69128
80	5.83807											24	5.83807												10	5.83807												4	5.83807
80	5.85705											24	5.85705												15	5.85705												6	5.85705
75	5.52083											24	5.52083												15	5.52083												6	5.52083
50	0.75761											13	0.75761												10	0.75761												3	0.75761
50	0.71022											14	0.71022												5	0.71022												2	0.71022
50	0.71022											12	0.71022												10	0.71022												2	0.71022
50	0.5682											14	0.5682												10	0.5682												2	0.5682
40	3.7216											15	3.7216												10	3.7216												2	3.7216
40	3.68841											13	3.68841												10	3.68841												2	3.68841
40	3.7074											15	3.7074												5	3.7074												2	3.7074
40	3.70265											15	3.70265												10	3.70265												4	3.70265
83	5.05682											26	5.05682												15	5.05682												4	5.05682
83	5.06136											26	5.06136												10	5.06136												6	5.06136
83	5.35038											26	5.35038												15	5.35038												4	5.35038
80	5.34545											28	5.34545												10	5.34545												6	5.34545
82	5.57091											29	5.57091												15	5.57091												7	5.57091
82	6.99341											30	6.99341												15	6.99341												7	6.99341
81	6.9508											30	6.9508												10	6.9508												8	6.9508
80	6.83716											28	6.83716												15	6.83716												6	6.83716
50	0.80966											15	0.80966												10	0.80966												3	0.80966
50	0.94693											16	0.94693												10	0.94693												2	0.94693
50	0.8049											15	0.8049												10	0.8049												2	0.8049
60	0.8049											15	0.8049												10	0.8049												2	0.8049
30	3.9867											21	3.9867												10	3.9867												2	3.9867
30	3.16761											21	3.16761												10	3.16761												3	3.16761
30	3.16761											20	3.16761												10	3.16761												2	3.16761
30	3.8116											21	3.8116												10	3.8116												2	3.8116
79	7.18261											35	7.18261												15	7.18261												6	7.18261
82	7.1822											34	7.1822												15	7.1822												6	7.1822
82	7.19056											38	7.19056												15	7.19056												8	7.19056
82	7.1824											34	7.1824												15	7.1824												4	7.1824
80	6.27364											24	6.27364												15	6.27364												4	6.27364
80	6.36364											23	6.36364												15	6.36364												6	6.36364
82	6.36443											24	6.36443												15	6.36443												6	6.36443
80	6.26341											23	6.26341												15	6.26341												6	6.26341
50	0.94693											13	0.94693												10	0.94693												2	0.94693
60	0.94693											12	0.94693												10	0.94693												2	0.94693
60	0.94693											12	0.94693												10	0.94693												1	0.94693
50	0.85227											11	0.85227												10	0.85227												2	0.85227
40	3.38545											16	3.38545												10	3.38545												3	3.38545
40	3.83523											16	3.83523												10	3.83523												2	3.83523
40	3.83523											15	3.83523												5	3.83523												2	3.83523
40	3.38545											16	3.38545												10	3.38545												2	3.38545
80	5.86572											26	5.86572												15	5.86572												8	5.86572
76	6.09852											27	6.09852												15	6.09852												6	6.09852
80	5.9091											28	5.9091												15	5.9091												6	5.9091
80	5.9091											27	5.9091												15	5.9091												6	5.9091
81	6.9125											23	6.9125												15	6.9125												6	6.9125
81	6.83716											23	6.83716												15	6.83716												6	6.83716
81	6.76045											22	6.76045												15	6.76045												6	6.76045
82	6.75761											22	6.75761												15	6.75761												6	6.75761
50	1.08864											13	1.08864												10	1.08864												2	1.08864
50	1.08864											16	1.08864												10	1.08864												1	1.08864
50	1.13636											16	1.13636												10	1.13636												2	1.13636
50	1.13636											13	1.13636												10	1.13636												1	1.13636
30	3.90625											18	3.90625												10	3.90625												2	3.90625
30	3.19128											181	3.19128												10	3.19128												2	3.19128
30	3.19128											18	3.19128												5	3.19128												2	3.19128
40	3.21023											19	3.21023												10	3.21023												2	3.21023
77	5.45455											30	5.45455												15	5.45455												6	5.45455
77	5.96117											31	5.96117												15	5.96117												8	5.96117
75	5.9091											31	5.9091												15	5.9091												6	5.9091
80	4.84853											32	4.84853												15	4.84853												6	4.84853
80	6.60038											22	6.60038												15	6.60038												6	6.60038
78	6.61458											23	6.61458												15	6.61458												6	6.61458
80	6.8466											22	6.8466												15	6.8466												6	6.8466
80	6.69034											23	6.69034												15	6.69034												6	6.69034
40	0.97068											13	0.97068												10	0.97068												3	0.97068
40	0.96114											14	0.96114												10	0.96114												2	0.96114
40	0.96114											14	0.96114												10	0.96114												3	0.96114
40	0.96114											14	0.96114												10	0.96114												2	0.96114
30	3.9299											15	3.9299												10	3.9299												3	3.9299
40	3.89682											16	3.89682												10	3.89682												3	3.89682
40	3.05398											16	3.05398												10	3.05398												3	3.05398
30	3.05398											16	3.05398												10	3.05398												3	3.05398
83	6.9224											26	6.9224												15	6.9224												6	6.9224
81	6.9224											27	6.9224												15	6.9224												5	6.9224
83	6.90341											27	6.90341												15	6.90341												6	6.90341
82	6.90341											27	6.90341												15	6.90341												5	6.90341
82	6.38545											26	6.38545												15	6.38545												6	6.38545
81	6.38352											24	6.38352												15	6.38352												7	6.38352
81	6.38727											24	6.38727												15	6.38727												7	6.38727
81	6.38352											24	6.38352												15	6.38352												6	6.38352
50	0.8049											12	0.8049												10	0.8049												3	0.8049
50	0.77182											13	0.77182												10	0.77182												3	0.77182
50	0.8049											15	0.8049												10	0.8049												3	0.8049
50	0.8049											13	0.8049												10	0.8049												3	0.8049
40	3.83523											23	3.83523												10	3.83523												1	3.83523
50	3.83523											22	3.83523												10	3.83523												1	3.83523
40	3.78784											24	3.78784												10	3.78784												2	3.78784
40	3.83523											24	3.83523												10	3.83523												2	3.83523
71	7.7792											20	7.7792												15	7.7792												6	7.7792
70	7.77955											15	7.77955												15	7.77955												4	7.77955
71	7.77841											15	7.77841												15	7.77841												4	7.77841
71	7.76898											15	7.76898												15	7.76898												6	7.76898
84	7.06174											30	7.06174												15	7.06174												8	7.06174
84	7.05761											31	7.05761												15	7.05761												6	7.05761
84	7.05773											31	7.05773												15	7.05773												4	7.05773
84	7.06628											30	7.06628												15	7.06628												6	7.06628
50	0.82386											16	0.82386												10	0.82386												3	0.82386
40	0.82386											15	0.82386												10	0.82386												2	0.82386
40	0.94693											16	0.94693												10	0.94693												4	0.94693
50	0.82864											16	0.82864												10	0.82864												3	0.82864
40	3.78784											14	3.78784												10	3.78784												2	3.78784
40	3.1724											12	3.1724												10	3.1724												2	3.1724
40	3.4091											13	3.4091												10	3.4091												4	3.4091
40	3.18182											13	3.18182												10	3.18182												2	3.18182
80	7.71784											30	7.71784												15	7.71784												6	7.71784
80	7.71682											29	7.71682												15	7.71682												6	7.71682
80	7.71628											30	7.71628												15	7.71628												8	7.71628
77	7.71784											30	7.71784												15	7.71784												8	7.71784
81	7.42898											29	7.42898												15	7.42898												6	7.42898
81	7.42807											28	7.42807												15	7.42807												6	7.42807
81	7.33807											30	7.33807												15	7.33807												6	7.33807
82	7.33614											29	7.33614												15	7.33614												4	7.33614
50	1.5625											16	1.5625												5	1.5625												2	1.5625
40	1.5625											16	1.5625												10	1.5625												2	1.5625
50	1.89398											17	1.89398												10	1.89398												2	1.89398
40	1.51511											16	1.51511												10	1.51511												1	1.51511
40	3.91102											12	3.91102												10	3.91102												2	3.91102
40	3.9725											12	3.9725												10	3.9725												2	3.9725
40	4.26136											13	4.26136												10	4.26136												1	4.26136
30	3.95364											14	3.95364												10	3.95364												1	3.95364
80	7.32955											30	7.32955												15	7.32955												6	7.32955
80	7.32955											28	7.32955												15	7.32955												6	7.32955
80	7.32955											29	7.32955												15	7.32955												4	7.32955
78	7.32014											28	7.32014												15	7.32014												4	7.32014
81	6.83182											22	6.83182												15	6.83182												4	6.83182
80	6.83333											22	6.83333												15	6.83333												6	6.83333
80	6.83523											21	6.83523												15	6.83523												4	6.83523
80	6.83386											22	6.83386												15	6.83386												4	6.83386
50	0.80492											16	0.80492												10	0.80492												2	0.80492
50	0.71023											15	0.71023												10	0.71023												2	0.71023
50	0.80492											16	0.80492												10	0.80492												2	0.80492
50	0.75761											15	0.75761												10	0.75761												2	0.75761
30	3.55114											14	3.55114												10	3.55114												1	3.55114
40	4.28977											16	4.28977												10	4.28977												1	4.28977
40	4.30398											15	4.30398												10	4.30398												1	4.30398
40	3.55114											14	3.55114												10	3.55114												2	3.55114
80	6.665											23	6.665												15	6.665												8	6.665
75	6.81855											18	6.81855												15	6.81855												6	6.81855
74	6.81898											20	6.81898												15	6.81898												6	6.81898
74	6.81841											18	6.81841												15	6.81841												6	6.81841
80	5.77182											18	5.77182												15	5.77182												6	5.77182
81	5.7699											18	5.7699												15	5.7699												6	5.7699
81	5.76898											21	5.76898												15	5.76898												4	5.76898
81	5.78125											20	5.78125												15	5.78125												4	5.78125
40	0.96591											12	0.96591												10	0.96591												2	0.96591
50	0.98488											12	0.98488												10	0.98488												3	0.98488
40	0.95648											13	0.95648												10	0.95648												2	0.95648
50	0.97068											12	0.97068												10	0.97068												2	0.97068
40	4.7349											17	4.7349												10	4.7349												3	4.7349
40	3.4991											16	3.4991												10	3.4991												4	3.4991
30	4.7349											16	4.7349												10	4.7349												4	4.7349
40	3.47534											16	3.47534												10	3.47534												2	3.47534
75	7.23273											34	7.23273												15	7.23273												6	7.23273
75	7.27352											33	7.27352												15	7.27352												4	7.27352
74	7.27273											33	7.27273												15	7.27273												6	7.27273
74	7.23148											32	7.23148												15	7.23148												4	7.23148
85	7.3475											30	7.3475												15	7.3475												6	7.3475
84	7.33523											30	7.33523												15	7.33523												8	7.33523
84	7.33045											33	7.33045												15	7.33045												6	7.33045
84	7.33614											30	7.33614												15	7.33614												4	7.33614
50	0.94693											13	0.94693												10	0.94693												2	0.94693
60	0.93276											14	0.93276												10	0.93276												2	0.93276
50	0.8333											14	0.8333												10	0.8333												3	0.8333
50	0.8191											13	0.8191												10	0.8191												2	0.8191
40	4.58153											14	4.58153												10	4.58153												4	4.58153
30	4.59284											13	4.59284												10	4.59284												3	4.59284
30	4.4366											13	4.4366												10	4.4366												4	4.4366
30	4.48864											15	4.48864												10	4.48864												4	4.48864
80	7.22818											34	7.22818												15	7.22818												6	7.22818
70	7.22443											35	7.22443												15	7.22443												6	7.22443
80	7.2216											36	7.2216												15	7.2216												6	7.2216
80	7.22727											36	7.22727												15	7.22727												4	7.22727
83	6.70534											19	6.70534												15	6.70534												6	6.70534
83	6.58432											18	6.58432												15	6.58432												4	6.58432
84	6.70455											18	6.70455												15	6.70455												4	6.70455
83	6.58261											20	6.58261												15	6.58261												4	6.58261
60	1.58148											14	1.58148												5	1.58148												2	1.58148
50	1.6099											14	1.6099												10	1.6099												2	1.6099
50	1.5767											13	1.5767												10	1.5767												3	1.5767
50	1.5625											12	1.5625												10	1.5625												2	1.5625
40	3.13443											20	3.13443												10	3.13443												3	3.13443
30	3.50943											18	3.50943												5	3.50943												2	3.50943
40	3.99625											17	3.99625												10	3.99625												2	3.99625
30	3.99625											17	3.99625												10	3.99625												3	3.99625
80	7.315											34	7.315												15	7.315												6	7.315
73	7.2061											33	7.2061												15	7.2061												6	7.2061
75	7.21117											33	7.21117												15	7.21117												6	7.21117
80	7.27352											34	7.27352												15	7.27352												6	7.27352
81	6.83523											25	6.83523												15	6.83523												4	6.83523
75	6.83523											27	6.83523												15	6.83523												6	6.83523
80	6.82992											28	6.82992												15	6.82992												4	6.82992
76	0.89011											29	0.89011												15	0.89011												6	0.89011
50	0.94693											13	0.94693												10	0.94693												2	0.94693
50	0.94693											12	0.94693												10	0.94693												2	0.94693
50	0.89011											14	0.89011												10	0.89011												4	0.89011
50	2.84091											12	2.84091												10	2.84091												2	2.84091
30	2.74148											16	2.74148												10	2.74148												3	2.74148
20	2.84091											15	2.84091												10	2.84091												3	2.84091
30	2.74625											17	2.74625												5	2.74625												1	2.74625
30	7.67892											15	7.67892												5	7.67892												1	7.67892
82	7.76045											25	7.76045												15	7.76045												4	7.76045
81	7.63261											25	7.63261												15	7.63261												6	7.63261
82	7.70341											25	7.70341												15	7.70341												6	7.70341
81	6.2841											26	6.2841												15	6.2841												6	6.2841
84	6.29015											23	6.29015												15	6.29015												6	6.29015
												25	6.3642												15	6.3642												8	6.3642
												23	6.36401												15	6.36401												6	6.36401
												23	6.83386												15	6.83386												8	6.83386
																																	Raw data	for relationship between grain yield and root architecture

## Sheet: Sheet3
N rates (kg/ha)	B race angle	Brace number	Brace Depth		B race angle	Brace number	Brace Depth
0	43.42	15.83	10.83		46.87	16.33	11.35
60	46.31	15.42	10.21		48.69	16.71	11.56
120	47.68	16.21	10.62		47.9	17.48	11.36
180	45.21	15.52	10.62		46.44	16.94	11.38
240	44.71	15.81	10.73		45.48	16.94	11.04
	Tasseling Stage
N rates (kg/ha)	B race angle	Brace number	Brace Depth
0	43.42	15.83	10.83
60	46.31	15.42	10.21
120	47.68	16.21	10.62
180	45.21	15.52	10.62
240	44.71	15.81	10.73
	Physiological maturity
N rates (kg/ha)	B race angle	Brace number	Brace Depth
0	46.87	16.33	11.35
60	48.69	16.71	11.56
120	47.9	17.48	11.36
180	46.44	16.94	11.38
240	45.48	16.94	11.04
N rates (kg /ha)	Crown angle	Crown number	Crown Depth		Crown angle	Crown number	Crown Depth
0	60.02a	18.52a	11.77b		61.60a	19.98b	11.25b
60	59.37a	18.83a	12.30a		61.56a	22.10a	12.29a
120	59.73a	18.10b	12.40a		60.90a	21.15b	12.50a
180	60.06a	18.42a	12.30a		59.33b	20.02b	12.40a
240	57.42b	18.15b	12.30a		60.69a	20.68b	11.98ab
	Tasseling Stage
N rates (kg /ha)	Crown angle	Crown number	Crown Depth
0	60.02	18.52	11.77
60	59.37	18.83	12.3
120	59.73	18.1	12.4
180	60.06	18.42	12.3
240	57.42	18.15	12.3
	Physiological Maturity
													Fig 2
N rates (kg /ha)	Crown angle	Crown number	Crown Depth
0	61.6	19.98	11.25
60	61.56	22.1	12.29
120	60.9	21.15	12.5
180	59.33	20.02	12.4
240	60.69	20.68	11.98
	Lataeral root
N rates (kg/ha)	Tasseling	Physiology maturity
0	4.31	3.83
60	4.15	4.04
120	4.48	4.25
180	4.73	3.67
240	4.06	4.06
Using analyzed data to estimate relationship between N rates and root architecture traits
